# Supplementary material for: Nutritional and Antioxidant Comparison of Oil Press Cakes and Wheat Flours
Source: Molecules. 2025 Dec 15;30(24):4781. doi: 10.3390/molecules30244781 (PMC12735919; doi:10.3390/molecules30244781)
Supplement: Supplementary file 1 [file molecules-30-04781-s001.zip]

Archive with 1 entries (1 files):
- molecules-4004398-supplementary.pdf
